# Supplementary material for: Neonatal Vitamin D and Associations with Longitudinal Changes of Eczema up to 25 Years of Age
Source: Nutrients. 2024 Apr 26;16(9):1303. doi: 10.3390/nu16091303 (PMC11085504; doi:10.3390/nu16091303)
Supplement: Supplementary file 1 [file nutrients-16-01303-s001.zip]

Archive with 1 entries (1 files):
- nutrients-2931097-supplementary.pdf
